# Supplementary material for: The pink salmon genome: Uncovering the genomic consequences of a two-year life cycle
Source: PLoS One. 2021 Dec 17;16(12):e0255752. doi: 10.1371/journal.pone.0255752 (PMC8682878; doi:10.1371/journal.pone.0255752)
Supplement: S1 File — The sample tab has metadata about each sample, including information on sex, river, and year-class (latitude and longitude locations are approximate). The StatsAllFilters tab shows metrics from the.vcf file after filtering for LD (see methods). Stats1stFilter has the same information, but from the.vcf file after only preliminary filtering (see methods). The eigenGWAS tab contains the DAPC values used in the eigenGWAS analysis (see methods). The Mitochondrion tab shows metadata used to generate the mitochondria figures. The GPS tab shows the coordinates used in the sample map. The Admixture tab has the values output from the admixture analysis. For each tab with LG, these sheets have manually genotyped areas and calculations of HWE. The PrivateAlleles tab has metrics output from Stacks. The SharedAlleles tab has a matrix of shared alleles between individuals in long format and statistics on the right. The Y-Chrom tab has information about the sdY haplotypes. The GWAS tab has metadata used in the GWAS analysis. The GHp tab displays the alignments of the growth hormone pseudogene and sdY gene to the odd and even genome. (XLSX) [file pone.0255752.s001.xlsx]

## Sheet: Samples
Original Position in .vcf file	Samples	Latitude	Longitude	Longitude360	LD1 (DAPC coordinate)	Avg. Coverage	sdY (manually checked)	Position on sdY contig 106583 read counts	Position on sdY contig 107402 read counts	Position on sdY contig 107635 read counts	Position on sdY contig 108668 read counts	Average coverage of counts at sdY	sdY Copy #	Sex	River	Origin	Year (odd/even)	Heterozygous counts	Homozygous Alternative Counts	Heterozygosity Ratio (all filters)	Notes
1	HI.4051.002.NS_Adaptor_20.Og131017-1	50.0174	-125.304	234.696	-77.0053	44.3703	F						0	F	Quinsam	hatchery	odd	56606	56122	1.00862
2	HI.4051.003.NS_Adaptor_21.Og131017-A	50.0174	-125.304	234.696	-74.7778	43.6348	M	43	45	43	38	42.25	1.93653	M	Quinsam	hatchery	odd	55986	57456	0.974415
3	HI.4566.003.NS_Adaptor_13.Og171010-1	50.0174	-125.304	234.696	-74.2353	13.6386	F						0	F	Quinsam	hatchery	odd	52502	55399	0.947707
4	HI.4566.003.NS_Adaptor_14.Og171010-2	50.0174	-125.304	234.696	-74.6921	12.7985	F						0	F	Quinsam	hatchery	odd	50419	57508	0.87673
5	HI.4566.003.NS_Adaptor_15.Og171010-3	50.0174	-125.304	234.696	-74.893	12.3565	F						0	F	Quinsam	hatchery	odd	51301	55951	0.916892
6	HI.4566.003.NS_Adaptor_16.Og171010-4	50.0174	-125.304	234.696	-75.8077	11.1251	F						0	F	Quinsam	hatchery	odd	52744	54388	0.969773	Fert 11 haploid parent
7	HI.4566.004.NS_Adaptor_17.Og171010-5	50.0174	-125.304	234.696	-75.456	12.2415	F						0	F	Quinsam	hatchery	odd	50355	57038	0.882832
8	HI.4566.004.NS_Adaptor_18.Og171010-6	50.0174	-125.304	234.696	-75.6398	12.4151	F						0	F	Quinsam	hatchery	odd	51714	57815	0.894474	Fert 13 parent
9	HI.4566.004.NS_Adaptor_19.Og171010-7	50.0174	-125.304	234.696	-76.9594	12.88	F						0	F	Quinsam	hatchery	odd	52253	57596	0.907233	Fert 14 parent
10	HI.4566.004.NS_Adaptor_20.Og171010-A	50.0174	-125.304	234.696	-74.9689	13.1357	M	10	8	18	8	11	1.67482	M	Quinsam	hatchery	odd	54852	54747	1.00192	Fert 11 haploid parent, also parent of Ferts 13 and 14
11	HI.4566.005.NS_Adaptor_21.Og171010-B	50.0174	-125.304	234.696	-79.1276	13.3615	M	21	10	18	17	16.5	2.46978	M	Quinsam	hatchery	odd	61289	48880	1.25387
12	HI.4566.008.NS_Adaptor_12.Og170918-B2	52.3772	-126.096	233.904	-75.7341	11.6992	M	11	6	6	12	8.75	1.49582	M	Atnarko		odd	47474	62180	0.763493
13	HI.4573.003.NS_Adaptor_2.Og180103-Fert14	50.0174	-125.304	234.696	-75.499	12.8685	F								Quinsam	PSEC	odd	51292	57892	0.885995	not haploid, from Fert 14 (based on microsat)
14	HI.4573.003.NS_Adaptor_3.Og180103-Fert11	50.0174	-125.304	234.696	-75.5032	14.3221	F								Quinsam	PSEC	odd	4216	81938	0.0514535	Pink haploid from Fert 11 (based on microsat)
15	HI.4573.003.NS_Adaptor_4.Og171213-Fert14	50.0174	-125.304	234.696	-74.8153	10.29	F								Quinsam	PSEC	odd	3900	82815	0.0470929	not haploid, from Fert 14 (based on microsat)
16	HI.4573.004.NS_Adaptor_5.Og171207-1-Fert13	50.0174	-125.304	234.696	-75.3409	12.7263	F								Quinsam	PSEC	odd	35633	66425	0.53644	not haploid, from Fert 13 (based on microsat)
17	HI.4573.004.NS_Adaptor_6.Og171207-2-Fert13	50.0174	-125.304	234.696	-75.9041	12.8322	F								Quinsam	PSEC	odd	37870	65251	0.580374	not haploid, from Fert 13 (based on microsat)
18	HI.4573.006.NS_Adaptor_13.Og170918-B4	52.3772	-126.096	233.904	-76.3087	13.2036	M	17	20	15	15	16.75	2.53718	M	Atnarko		odd	50284	61755	0.81425
19	HI.4573.006.NS_Adaptor_14.Og170918-B5	52.3772	-126.096	233.904	-75.6445	12.8986	M	10	12	12	9	10.75	1.66685	M	Atnarko		odd	49507	61573	0.804037
20	HI.4573.006.NS_Adaptor_15.Og170918-B6	52.3772	-126.096	233.904	-75.138	13.7557	F						0	F	Atnarko		odd	50072	62087	0.806481
21	HI.4573.006.NS_Adaptor_16.Og170918-B7	52.3772	-126.096	233.904	-76.3514	12.6193	F						0	F	Atnarko		odd	48828	62128	0.785926
22	HI.4577.001.NS_Adaptor_1.Og170918-B8	52.3772	-126.096	233.904	-75.8448	12.7199	F						0	F	Atnarko		odd	49259	61769	0.797471
23	HI.4577.007.NS_Adaptor_1.Og131017-2	50.0174	-125.304	234.696	-76.3121	15.8834	F						0	F	Quinsam	hatchery	odd	54180	56260	0.963029
24	HI.4577.007.NS_Adaptor_2.Og131017-3	50.0174	-125.304	234.696	-75.2895	11.6241	F						0	F	Quinsam	hatchery	odd	49331	56957	0.86611
25	HI.4577.007.NS_Adaptor_3.Og131017-4	50.0174	-125.304	234.696	-75.0607	13.391	F						0	F	Quinsam	hatchery	odd	51763	57447	0.901057
26	HI.4577.007.NS_Adaptor_4.Og131017-B	50.0174	-125.304	234.696	-74.3228	10.9138	M	2	8	4	6	5	0.916268	M	Quinsam	hatchery	odd	49820	56712	0.878474
27	HI.4577.008.NS_Adaptor_5.Og131017-C	50.0174	-125.304	234.696	-76.8182	11.6102	M	12	12	7	13	11	1.89488	M	Quinsam	hatchery	odd	53202	53833	0.988279
28	HI.4578.005.NS_Adaptor_12.Og170915-A	54.0449	-128.684	231.316	-74.7762	11.5486	M	8	4	4	2	4.5	0.779314	M	Kitimat	hatchery	odd	47341	62354	0.75923
29	HI.4578.006.NS_Adaptor_13.Og170915-D	54.0449	-128.684	231.316	-74.7911	13.6993	M	6	NA	8	5	6.33333	0.924623	M	Kitimat	hatchery	odd	49473	61783	0.800754
30	HI.4578.006.NS_Adaptor_14.Og170915-2	54.0449	-128.684	231.316	-76.0392	14.4154	F						0	F	Kitimat	hatchery	odd	50333	61897	0.813173
31	HI.5095.004.IDT_i7_38---IDT_i5_38.Og181128-1	53.145	-132.134	227.866	78.4411	10.5275	F						0	F	Deena Creek		even	36585	77475	0.472217
32	HI.5095.004.IDT_i7_62---IDT_i5_62.Og181128-3	53.145	-132.134	227.866	79.7556	12.5069	F						0	F	Deena Creek		even	39657	77078	0.514505
33	HI.5095.004.IDT_i7_74---IDT_i5_74.Og181128-A	53.145	-132.134	227.866	76.7811	9.59405	M	6	4	4	2	4	0.83385	M	Deena Creek		even	35277	76967	0.458339
34	HI.5095.005.IDT_i7_27---IDT_i5_27.Og180917-7	53.4985	-132.319	227.681	79.5528	12.4623	F						0	F	Yakoun	hatchery	even	39653	76707	0.516941
35	HI.5095.005.IDT_i7_3---IDT_i5_3.Og181128-C	53.145	-132.134	227.866	78.0705	8.38409	M	4	5	5	3	4.25	1.01383	M	Deena Creek		even	31059	76544	0.405767
36	HI.5095.005.IDT_i7_86---IDT_i5_86.Og181128-B	53.145	-132.134	227.866	76.6332	9.80497	M	8	10	12	12	10.5	2.14177	M	Deena Creek		even	34579	77179	0.448036
37	HI.5120.008.IDT_i7_16---IDT_i5_16.Og181115-4	52.3782	-126.609	233.391	78.0515	9.95043	F						0	F	Snootli	hatchery	even	37090	76176	0.486899
38	HI.5120.008.IDT_i7_28---IDT_i5_28.Og181115-5	52.3782	-126.609	233.391	77.8638	8.46347	F						0	F	Snootli	hatchery	even	33313	75573	0.440806
39	HI.5120.008.IDT_i7_4---IDT_i5_4.Og181002-C	50.0174	-125.304	234.696	76.9418	8.60817	M	8	10	11	6	8.75	2.03295	M	Quinsam	hatchery	even	35346	74467	0.474653
40	HI.5120.008.IDT_i7_40---IDT_i5_40.Og181115-6	52.3782	-126.609	233.391	78.8727	10.3928	F						0	F	Snootli	hatchery	even	37635	76170	0.494092
41	HI.5121.001.IDT_i7_52---IDT_i5_52.Og181115-D	52.3782	-126.609	233.391	77.8555	8.05117	M	NA	3	6	4	4.33333	1.07645	M	Snootli	hatchery	even	30862	75317	0.409761	Alternative sdY region
42	HI.5121.001.IDT_i7_64---IDT_i5_64.Og181115-E	52.3782	-126.609	233.391	78.0245	7.47989	M	1	5	3	4	3.25	0.868996	M	Snootli	hatchery	even	29550	75082	0.39357	Haplotype:
43	HI.5121.001.IDT_i7_76---IDT_i5_76.Og181115-F	52.3782	-126.609	233.391	78.4848	12.346	M	3	5	3	10	5.25	0.850475	M	Snootli	hatchery	even	41108	75889	0.541686	Position:	Og181115-D	Og181115-F	Og180807-G	Og180807-H	Og180807-I	Og180917-D	Og180917-F	Og170915-D	Ref
44	HI.5121.001.IDT_i7_88---IDT_i5_88.Og180807-7	54.0449	-128.684	231.316	78.9739	10.3105	F						0	F	Kitimat	hatchery	even	36602	76441	0.478827	106583	C/C	C/C	C/C	C/C	C/C	C/C	C/C	C/C	T/T
45	HI.5121.002.IDT_i7_17---IDT_i5_17.Og180807-9	54.0449	-128.684	231.316	79.2334	15.17	F						0	F	Kitimat	hatchery	even	43082	76150	0.565752	107402	G/G	G/G	G/G	G/G	G/G	G/G	G/G	unknown	T/T
46	HI.5121.002.IDT_i7_29---IDT_i5_29.Og180807-G	54.0449	-128.684	231.316	77.3828	7.70064	M	9	5	3	2	4.75	1.23366	M	Kitimat	hatchery	even	29554	74693	0.395673	107635	G/G	G/G	G/G	G/G	G/G	G/G	unknown	G/G	A/A
47	HI.5121.002.IDT_i7_41---IDT_i5_41.Og180807-H	54.0449	-128.684	231.316	77.6475	8.56222	M	2	12	6	2	5.5	1.28471	M	Kitimat	hatchery	even	33285	74693	0.445624	108668	A/A	A/A	A/A	A/A	A/A	A/A	A/A	A/A	C/C
48	HI.5121.002.IDT_i7_5---IDT_i5_5.Og180807-8	54.0449	-128.684	231.316	77.8622	7.3992	F						0	F	Kitimat	hatchery	even	28455	74711	0.380868	114454	A/G	A/A	A/G	A/A	A/A	A/A	A/A, A/G	A/A, AG	G/G
49	HI.5121.003.IDT_i7_53---IDT_i5_53.Og180807-I	54.0449	-128.684	231.316	77.1248	11.558	M	3	2	7	8	5	0.865199	M	Kitimat	hatchery	even	39514	75854	0.520922	114465	C/G	C/C	C/G	C/C	C/C	C/C	C/C, C/G	C/C, C/G	C/C, C/G
50	HI.5121.003.IDT_i7_65---IDT_i5_65.Og180917-4	53.4985	-132.319	227.681	79.4752	8.96007	F						0	F	Yakoun	hatchery	even	33276	76263	0.436332	115275	C/C	C/C	T/T	T/T	C/C	T/T	T/T	C/C	C/C
51	HI.5121.003.IDT_i7_77---IDT_i5_77.Og180917-5	53.4985	-132.319	227.681	77.2468	9.78063	F						0	F	Yakoun	hatchery	even	35978	76726	0.468915
52	HI.5121.003.IDT_i7_89---IDT_i5_89.Og180917-D	53.4985	-132.319	227.681	75.7461	9.42716	M	5	8	6	4	5.75	1.21988	M	Yakoun	hatchery	even	35228	76703	0.459278	Within sdY gene (non-coding)
53	HI.5121.004.IDT_i7_18---IDT_i5_18.Og180917-F	53.4985	-132.319	227.681	79.9449	10.8669	M	3	2	NA	5	3.33333	0.613486	M	Yakoun	hatchery	even	37570	76904	0.488531
54	HI.5121.004.IDT_i7_6---IDT_i5_6.Og180917-E	53.4985	-132.319	227.681	77.1865	9.74625	M	10	17	8	12	11.75	2.41118	M	Yakoun	hatchery	even	35479	76466	0.463984
55	HI.5124.005.IDT_i7_120---IDT_i5_120.Og2005-Kushiro_Japan-4	42.9797	144.372	215.628	-75.4225	8.33929	F						0		Kushiro Japan		odd	34572	68076	0.507844
56	Og181002-2	50.0174	-125.304	234.696	78.8854	8.75462	F						0	F	Quinsam	hatchery	even	33370	76402	0.436769
57	Og181002-3	50.0174	-125.304	234.696	78.2351	6.63234	F						0	F	Quinsam	hatchery	even	26141	73746	0.354473
58	Og181002-4	50.0174	-125.304	234.696	79.0804	10.8261	F						0	F	Quinsam	hatchery	even	37308	76255	0.489253
59	Og181002-A	50.0174	-125.304	234.696	77.8892	6.49503	M	12	10	24	7	13.25	4.08004	M	Quinsam	hatchery	even	26082	72927	0.357645
60	Og181002-B	50.0174	-125.304	234.696	77.7927	9.71456	M	12	2	3	2	4.75	0.977914	M	Quinsam	hatchery	even	36710	75612	0.485505
61	Og181128-2	53.145	-132.134	227.866	79.4431	10.7778	F						0	F	Deena Creek		even	37047	77112	0.480431

## Sheet: StatsAllFilters
#Individual	Missing	Homozygous Reference Genotypes Counts	Heterozygous Genotype Counts	Homozygous Alternative Genotype Counts	AvgDepth		Heterozygosity Ratio (all filters)
HI.4051.002.NS_Adaptor_20.Og131017-1	479	60248	56606	56122	38.5308		1.00862
HI.4051.003.NS_Adaptor_21.Og131017-A	536	59477	55986	57456	37.6588		0.974415
HI.4566.003.NS_Adaptor_13.Og171010-1	1408	64146	52502	55399	11.7222		0.947707
HI.4566.003.NS_Adaptor_14.Og171010-2	1559	63969	50419	57508	10.9979		0.87673
HI.4566.003.NS_Adaptor_15.Og171010-3	1612	64591	51301	55951	10.6316		0.916892
HI.4566.003.NS_Adaptor_16.Og171010-4	2120	64203	52744	54388	9.53971		0.969773
HI.4566.004.NS_Adaptor_17.Og171010-5	1730	64332	50355	57038	10.5765		0.882832
HI.4566.004.NS_Adaptor_18.Og171010-6	1541	62385	51714	57815	10.6975		0.894474
HI.4566.004.NS_Adaptor_19.Og171010-7	1477	62129	52253	57596	11.0934		0.907233
HI.4566.004.NS_Adaptor_20.Og171010-A	1351	62505	54852	54747	11.2933		1.00192
HI.4566.005.NS_Adaptor_21.Og171010-B	1314	61972	61289	48880	11.3864		1.25387
HI.4566.008.NS_Adaptor_12.Og170918-B2	1911	61890	47474	62180	10.105		0.763493
HI.4573.003.NS_Adaptor_2.Og180103-Fert14	1511	62760	51292	57892	11.148		0.885995
HI.4573.003.NS_Adaptor_3.Og180103-Fert11	2495	84806	4216	81938	12.4964		0.0514535
HI.4573.003.NS_Adaptor_4.Og171213-Fert14	3903	82837	3900	82815	8.88765		0.0470929
HI.4573.004.NS_Adaptor_5.Og171207-1-Fert13	1750	69647	35633	66425	11.0935		0.53644
HI.4573.004.NS_Adaptor_6.Og171207-2-Fert13	1720	68614	37870	65251	11.0965		0.580374
HI.4573.006.NS_Adaptor_13.Og170918-B4	1298	60118	50284	61755	11.4786		0.81425
HI.4573.006.NS_Adaptor_14.Og170918-B5	1487	60888	49507	61573	11.1782		0.804037
HI.4573.006.NS_Adaptor_15.Og170918-B6	1289	60007	50072	62087	11.8788		0.806481
HI.4573.006.NS_Adaptor_16.Og170918-B7	1541	60958	48828	62128	10.957		0.785926
HI.4577.001.NS_Adaptor_1.Og170918-B8	1533	60894	49259	61769	11.0023		0.797471
HI.4577.007.NS_Adaptor_1.Og131017-2	951	62064	54180	56260	13.7448		0.963029
HI.4577.007.NS_Adaptor_2.Og131017-3	1936	65231	49331	56957	10.118		0.86611
HI.4577.007.NS_Adaptor_3.Og131017-4	1392	62853	51763	57447	11.5694		0.901057
HI.4577.007.NS_Adaptor_4.Og131017-B	2271	64652	49820	56712	9.45228		0.878474
HI.4577.008.NS_Adaptor_5.Og131017-C	1989	64431	53202	53833	10.0075		0.988279
HI.4578.005.NS_Adaptor_12.Og170915-A	1994	61766	47341	62354	9.97721		0.75923
HI.4578.006.NS_Adaptor_13.Og170915-D	1465	60734	49473	61783	11.7685		0.800754
HI.4578.006.NS_Adaptor_14.Og170915-2	1298	59927	50333	61897	12.4531		0.813173
HI.5095.004.IDT_i7_38---IDT_i5_38.Og181128-1	3678	55717	36585	77475	9.00723		0.472217
HI.5095.004.IDT_i7_62---IDT_i5_62.Og181128-3	2390	54330	39657	77078	10.6747		0.514505
HI.5095.004.IDT_i7_74---IDT_i5_74.Og181128-A	4590	56621	35277	76967	8.19549		0.458339
HI.5095.005.IDT_i7_27---IDT_i5_27.Og180917-7	2578	54517	39653	76707	10.577		0.516941
HI.5095.005.IDT_i7_3---IDT_i5_3.Og181128-C	7359	58493	31059	76544	7.23117		0.405767
HI.5095.005.IDT_i7_86---IDT_i5_86.Og181128-B	4848	56849	34579	77179	8.32193		0.448036
HI.5120.008.IDT_i7_16---IDT_i5_16.Og181115-4	4060	56129	37090	76176	8.58235		0.486899
HI.5120.008.IDT_i7_28---IDT_i5_28.Og181115-5	6461	58108	33313	75573	7.31715		0.440806
HI.5120.008.IDT_i7_4---IDT_i5_4.Og181002-C	5960	57682	35346	74467	7.42479		0.474653
HI.5120.008.IDT_i7_40---IDT_i5_40.Og181115-6	3812	55838	37635	76170	8.89757		0.494092
HI.5121.001.IDT_i7_52---IDT_i5_52.Og181115-D	8036	59240	30862	75317	6.83891		0.409761
HI.5121.001.IDT_i7_64---IDT_i5_64.Og181115-E	9257	59566	29550	75082	6.38183		0.39357
HI.5121.001.IDT_i7_76---IDT_i5_76.Og181115-F	2344	54114	41108	75889	10.4516		0.541686
HI.5121.001.IDT_i7_88---IDT_i5_88.Og180807-7	3904	56508	36602	76441	8.78409		0.478827
HI.5121.002.IDT_i7_17---IDT_i5_17.Og180807-9	1520	52703	43082	76150	12.7716		0.565752
HI.5121.002.IDT_i7_29---IDT_i5_29.Og180807-G	9323	59885	29554	74693	6.53014		0.395673
HI.5121.002.IDT_i7_41---IDT_i5_41.Og180807-H	6869	58608	33285	74693	7.25635		0.445624
HI.5121.002.IDT_i7_5---IDT_i5_5.Og180807-8	10100	60189	28455	74711	6.34934		0.380868
HI.5121.003.IDT_i7_53---IDT_i5_53.Og180807-I	2966	55121	39514	75854	9.83147		0.520922
HI.5121.003.IDT_i7_65---IDT_i5_65.Og180917-4	5956	57960	33276	76263	7.56157		0.436332
HI.5121.003.IDT_i7_77---IDT_i5_77.Og180917-5	4259	56492	35978	76726	8.32803		0.468915
HI.5121.003.IDT_i7_89---IDT_i5_89.Og180917-D	4577	56947	35228	76703	8.03383		0.459278
HI.5121.004.IDT_i7_18---IDT_i5_18.Og180917-F	3416	55565	37570	76904	9.25552		0.488531
HI.5121.004.IDT_i7_6---IDT_i5_6.Og180917-E	4636	56874	35479	76466	8.26328		0.463984
HI.5124.005.IDT_i7_120---IDT_i5_120.Og2005-Kushiro_Japan-4	6011	64796	34572	68076	7.11218		0.507844
Og181002-2	6005	57678	33370	76402	7.54671		0.436769
Og181002-3	12965	60603	26141	73746	5.78283		0.354473
Og181002-4	3730	56162	37308	76255	9.15193		0.489253
Og181002-A	13827	60619	26082	72927	5.64244		0.357645
Og181002-B	4296	56837	36710	75612	8.3375		0.485505
Og181128-2	3569	55727	37047	77112	9.22572		0.480431

## Sheet: Stats1stFilter
#Individual	Missing	Homozygous Reference Genotypes Counts	Heterozygous Genotype Counts	Homozygous Alternative Genotype Counts	AvgDepth	Heterozygosity/1Kb	Heterozygosity Ratio (all filters)		Odd Heterozygosity ratio
HI.4051.002.NS_Adaptor_20.Og131017-1	11567	3583578	1894021	715476	44.3703	0.749064	2.64722		min	1.5002	Japanese
HI.4051.003.NS_Adaptor_21.Og131017-A	12804	3569774	1901989	720075	43.6348	0.752215	2.64138		max	4.56168
HI.4566.003.NS_Adaptor_13.Og171010-1	28549	3672817	1826493	676783	13.6386	0.722357	2.69879		average	2.54212
HI.4566.003.NS_Adaptor_14.Og171010-2	33005	3681462	1759914	730261	12.7985	0.696026	2.40998
HI.4566.003.NS_Adaptor_15.Og171010-3	34530	3695742	1786936	687434	12.3565	0.706713	2.59943		Odd Heterozygosity/1kbp
HI.4566.003.NS_Adaptor_16.Og171010-4	43103	3671234	1865515	624790	11.1251	0.73779	2.98583		min	0.545735	Japanese
HI.4566.004.NS_Adaptor_17.Og171010-5	36528	3694142	1761398	712574	12.2415	0.696613	2.47188		max	0.854843
HI.4566.004.NS_Adaptor_18.Og171010-6	33245	3630337	1827053	714007	12.4151	0.722579	2.55887		average	0.712738
HI.4566.004.NS_Adaptor_19.Og171010-7	30997	3630920	1821997	720728	12.88	0.720579	2.528
HI.4566.004.NS_Adaptor_20.Og171010-A	27773	3604512	1978479	593878	13.1357	0.782466	3.33146
HI.4566.005.NS_Adaptor_21.Og171010-B	26996	3542326	2161485	473835	13.3615	0.854843	4.56168
HI.4566.008.NS_Adaptor_12.Og170918-B2	42026	3655770	1698713	808133	11.6992	0.671822	2.10202
HI.4573.003.NS_Adaptor_2.Og180103-Fert14	31904	3637137	1785008	750593	12.8685	0.70595	2.37813
HI.4573.003.NS_Adaptor_3.Og180103-Fert11	57082	4305201	369522	1472837	14.3221	0.146142	0.250891
HI.4573.003.NS_Adaptor_4.Og171213-Fert14	82974	4299860	349930	1471878	10.29	0.138393	0.237744
HI.4573.004.NS_Adaptor_5.Og171207-1-Fert13	38615	3842140	1332520	991367	12.7263	0.526996	1.34412
HI.4573.004.NS_Adaptor_6.Og171207-2-Fert13	36743	3808417	1402482	957000	12.8322	0.554666	1.4655
HI.4573.006.NS_Adaptor_13.Og170918-B4	30334	3602329	1786942	785037	13.2036	0.706715	2.27625
HI.4573.006.NS_Adaptor_14.Og170918-B5	32046	3613632	1777586	781378	12.8986	0.703015	2.27494
HI.4573.006.NS_Adaptor_15.Og170918-B6	29700	3595467	1793656	785819	13.7557	0.70937	2.28253
HI.4573.006.NS_Adaptor_16.Og170918-B7	33973	3615799	1765437	789433	12.6193	0.69821	2.23634
HI.4577.001.NS_Adaptor_1.Og170918-B8	33392	3617321	1754160	799769	12.7199	0.69375	2.19333
HI.4577.007.NS_Adaptor_1.Og131017-2	22054	3629962	1839598	713028	15.8834	0.72754	2.57998
HI.4577.007.NS_Adaptor_2.Og131017-3	40719	3709221	1718500	736202	11.6241	0.679647	2.33428
HI.4577.007.NS_Adaptor_3.Og131017-4	29945	3660234	1777998	736465	13.391	0.703178	2.41423
HI.4577.007.NS_Adaptor_4.Og131017-B	47223	3697791	1798565	661063	10.9138	0.711312	2.72072
HI.4577.008.NS_Adaptor_5.Og131017-C	40561	3646475	1906499	611107	11.6102	0.753999	3.11975
HI.4578.005.NS_Adaptor_12.Og170915-A	43572	3644822	1709864	806384	11.5486	0.676232	2.12041
HI.4578.006.NS_Adaptor_13.Og170915-D	31991	3615923	1765470	791258	13.6993	0.698223	2.23122
HI.4578.006.NS_Adaptor_14.Og170915-2	28097	3587592	1798295	790658	14.4154	0.711205	2.27443
HI.5095.004.IDT_i7_38---IDT_i5_38.Og181128-1	79577	3569132	1524821	1031112	10.5275	0.603049	1.47881
HI.5095.004.IDT_i7_62---IDT_i5_62.Og181128-3	52340	3506534	1628314	1017454	12.5069	0.64398	1.60038
HI.5095.004.IDT_i7_74---IDT_i5_74.Og181128-A	99663	3606189	1465772	1033018	9.59405	0.579696	1.41892
HI.5095.005.IDT_i7_27---IDT_i5_27.Og180917-7	56164	3506250	1639900	1002328	12.4623	0.648562	1.63609
HI.5095.005.IDT_i7_3---IDT_i5_3.Og181128-C	166445	3670823	1322116	1045258	8.38409	0.522882	1.26487
HI.5095.005.IDT_i7_86---IDT_i5_86.Og181128-B	104012	3612184	1456592	1031854	9.80497	0.576065	1.41163		Even Heterozygosity Ratio
HI.5120.008.IDT_i7_16---IDT_i5_16.Og181115-4	88915	3572233	1539778	1003716	9.95043	0.608965	1.53408		min	1.08621
HI.5120.008.IDT_i7_28---IDT_i5_28.Og181115-5	143708	3645392	1398534	1017008	8.46347	0.553104	1.37515		max	1.78435
HI.5120.008.IDT_i7_4---IDT_i5_4.Og181002-C	133088	3616959	1497498	957097	8.60817	0.592243	1.56463		average	1.44278
HI.5120.008.IDT_i7_40---IDT_i5_40.Og181115-6	82468	3547120	1579186	995868	10.3928	0.62455	1.58574
HI.5121.001.IDT_i7_52---IDT_i5_52.Og181115-D	175153	3695518	1304228	1029743	8.05117	0.515807	1.26656
HI.5121.001.IDT_i7_64---IDT_i5_64.Og181115-E	203446	3716617	1255759	1028820	7.47989	0.496638	1.22058		Odd Heterozygosity/1kbp
HI.5121.001.IDT_i7_76---IDT_i5_76.Og181115-F	51388	3494966	1672797	985491	12.346	0.661572	1.69742		min	0.445264
HI.5121.001.IDT_i7_88---IDT_i5_88.Og180807-7	85561	3580884	1531117	1007080	10.3105	0.605539	1.52035		max	0.691174
HI.5121.002.IDT_i7_17---IDT_i5_17.Og180807-9	32884	3444680	1747647	979431	15.17	0.691174	1.78435		average	0.576935
HI.5121.002.IDT_i7_29---IDT_i5_29.Og180807-G	201858	3719688	1259772	1023324	7.70064	0.498225	1.23106
HI.5121.002.IDT_i7_41---IDT_i5_41.Og180807-H	147643	3665062	1395750	996187	8.56222	0.552003	1.40109
HI.5121.002.IDT_i7_5---IDT_i5_5.Og180807-8	226765	3736307	1214581	1026989	7.3992	0.480353	1.18266
HI.5121.003.IDT_i7_53---IDT_i5_53.Og180807-I	63373	3532250	1618347	990672	11.558	0.640038	1.63359
HI.5121.003.IDT_i7_65---IDT_i5_65.Og180917-4	125461	3649477	1411182	1018522	8.96007	0.558106	1.38552
HI.5121.003.IDT_i7_77---IDT_i5_77.Og180917-5	91231	3597411	1491632	1024368	9.78063	0.589923	1.45615
HI.5121.003.IDT_i7_89---IDT_i5_89.Og180917-D	100175	3619406	1461689	1023372	9.42716	0.578081	1.42831
HI.5121.004.IDT_i7_18---IDT_i5_18.Og180917-F	76790	3554610	1556940	1016302	10.8669	0.615752	1.53197
HI.5121.004.IDT_i7_6---IDT_i5_6.Og180917-E	98852	3601378	1493386	1011026	9.74625	0.590617	1.4771
HI.5124.005.IDT_i7_120---IDT_i5_120.Og2005-Kushiro_Japan-4	131601	3773331	1379900	919810	8.33929	0.545735	1.5002
Og181002-2	133180	3635426	1412424	1023612	8.75462	0.558598	1.37984
Og181002-3	294735	3747550	1125857	1036500	6.63234	0.445264	1.08621
Og181002-4	80190	3571245	1544832	1008375	10.8261	0.610963	1.532
Og181002-A	315220	3752056	1128195	1009171	6.49503	0.446188	1.11794
Og181002-B	96786	3581084	1546224	980548	9.71456	0.611514	1.5769
Og181128-2	78632	3563646	1538818	1023546	10.7778	0.608585	1.50342

## Sheet: eigenGWAS
Individual	Individual	DAPC coordinate	DAPC group
HI.4051.002.NS_Adaptor_20.Og131017-1	HI.4051.002.NS_Adaptor_20.Og131017-1	-77.0053	1		The DAPC coordinates were used in the eigenGWAS analysis
HI.4051.003.NS_Adaptor_21.Og131017-A	HI.4051.003.NS_Adaptor_21.Og131017-A	-74.7778	1
HI.4566.003.NS_Adaptor_13.Og171010-1	HI.4566.003.NS_Adaptor_13.Og171010-1	-74.2353	1
HI.4566.003.NS_Adaptor_14.Og171010-2	HI.4566.003.NS_Adaptor_14.Og171010-2	-74.6921	1
HI.4566.003.NS_Adaptor_15.Og171010-3	HI.4566.003.NS_Adaptor_15.Og171010-3	-74.893	1
HI.4566.003.NS_Adaptor_16.Og171010-4	HI.4566.003.NS_Adaptor_16.Og171010-4	-75.8077	1
HI.4566.004.NS_Adaptor_17.Og171010-5	HI.4566.004.NS_Adaptor_17.Og171010-5	-75.456	1
HI.4566.004.NS_Adaptor_18.Og171010-6	HI.4566.004.NS_Adaptor_18.Og171010-6	-75.6398	1
HI.4566.004.NS_Adaptor_19.Og171010-7	HI.4566.004.NS_Adaptor_19.Og171010-7	-76.9594	1
HI.4566.004.NS_Adaptor_20.Og171010-A	HI.4566.004.NS_Adaptor_20.Og171010-A	-74.9689	1
HI.4566.005.NS_Adaptor_21.Og171010-B	HI.4566.005.NS_Adaptor_21.Og171010-B	-79.1276	1
HI.4566.008.NS_Adaptor_12.Og170918-B2	HI.4566.008.NS_Adaptor_12.Og170918-B2	-75.7341	1
HI.4573.003.NS_Adaptor_2.Og180103-Fert14	HI.4573.003.NS_Adaptor_2.Og180103-Fert14	-75.499	1
HI.4573.003.NS_Adaptor_3.Og180103-Fert11	HI.4573.003.NS_Adaptor_3.Og180103-Fert11	-75.5032	1
HI.4573.003.NS_Adaptor_4.Og171213-Fert14	HI.4573.003.NS_Adaptor_4.Og171213-Fert14	-74.8153	1
HI.4573.004.NS_Adaptor_5.Og171207-1-Fert13	HI.4573.004.NS_Adaptor_5.Og171207-1-Fert13	-75.3409	1
HI.4573.004.NS_Adaptor_6.Og171207-2-Fert13	HI.4573.004.NS_Adaptor_6.Og171207-2-Fert13	-75.9041	1
HI.4573.006.NS_Adaptor_13.Og170918-B4	HI.4573.006.NS_Adaptor_13.Og170918-B4	-76.3087	1
HI.4573.006.NS_Adaptor_14.Og170918-B5	HI.4573.006.NS_Adaptor_14.Og170918-B5	-75.6445	1
HI.4573.006.NS_Adaptor_15.Og170918-B6	HI.4573.006.NS_Adaptor_15.Og170918-B6	-75.138	1
HI.4573.006.NS_Adaptor_16.Og170918-B7	HI.4573.006.NS_Adaptor_16.Og170918-B7	-76.3514	1
HI.4577.001.NS_Adaptor_1.Og170918-B8	HI.4577.001.NS_Adaptor_1.Og170918-B8	-75.8448	1
HI.4577.007.NS_Adaptor_1.Og131017-2	HI.4577.007.NS_Adaptor_1.Og131017-2	-76.3121	1
HI.4577.007.NS_Adaptor_2.Og131017-3	HI.4577.007.NS_Adaptor_2.Og131017-3	-75.2895	1
HI.4577.007.NS_Adaptor_3.Og131017-4	HI.4577.007.NS_Adaptor_3.Og131017-4	-75.0607	1
HI.4577.007.NS_Adaptor_4.Og131017-B	HI.4577.007.NS_Adaptor_4.Og131017-B	-74.3228	1
HI.4577.008.NS_Adaptor_5.Og131017-C	HI.4577.008.NS_Adaptor_5.Og131017-C	-76.8182	1
HI.4578.005.NS_Adaptor_12.Og170915-A	HI.4578.005.NS_Adaptor_12.Og170915-A	-74.7762	1
HI.4578.006.NS_Adaptor_13.Og170915-D	HI.4578.006.NS_Adaptor_13.Og170915-D	-74.7911	1
HI.4578.006.NS_Adaptor_14.Og170915-2	HI.4578.006.NS_Adaptor_14.Og170915-2	-76.0392	1
HI.5095.004.IDT_i7_38---IDT_i5_38.Og181128-1	HI.5095.004.IDT_i7_38---IDT_i5_38.Og181128-1	78.4411	2
HI.5095.004.IDT_i7_62---IDT_i5_62.Og181128-3	HI.5095.004.IDT_i7_62---IDT_i5_62.Og181128-3	79.7556	2
HI.5095.004.IDT_i7_74---IDT_i5_74.Og181128-A	HI.5095.004.IDT_i7_74---IDT_i5_74.Og181128-A	76.7811	2
HI.5095.005.IDT_i7_27---IDT_i5_27.Og180917-7	HI.5095.005.IDT_i7_27---IDT_i5_27.Og180917-7	79.5528	2
HI.5095.005.IDT_i7_3---IDT_i5_3.Og181128-C	HI.5095.005.IDT_i7_3---IDT_i5_3.Og181128-C	78.0705	2
HI.5095.005.IDT_i7_86---IDT_i5_86.Og181128-B	HI.5095.005.IDT_i7_86---IDT_i5_86.Og181128-B	76.6332	2
HI.5120.008.IDT_i7_16---IDT_i5_16.Og181115-4	HI.5120.008.IDT_i7_16---IDT_i5_16.Og181115-4	78.0515	2
HI.5120.008.IDT_i7_28---IDT_i5_28.Og181115-5	HI.5120.008.IDT_i7_28---IDT_i5_28.Og181115-5	77.8638	2
HI.5120.008.IDT_i7_4---IDT_i5_4.Og181002-C	HI.5120.008.IDT_i7_4---IDT_i5_4.Og181002-C	76.9418	2
HI.5120.008.IDT_i7_40---IDT_i5_40.Og181115-6	HI.5120.008.IDT_i7_40---IDT_i5_40.Og181115-6	78.8727	2
HI.5121.001.IDT_i7_52---IDT_i5_52.Og181115-D	HI.5121.001.IDT_i7_52---IDT_i5_52.Og181115-D	77.8555	2
HI.5121.001.IDT_i7_64---IDT_i5_64.Og181115-E	HI.5121.001.IDT_i7_64---IDT_i5_64.Og181115-E	78.0245	2
HI.5121.001.IDT_i7_76---IDT_i5_76.Og181115-F	HI.5121.001.IDT_i7_76---IDT_i5_76.Og181115-F	78.4848	2
HI.5121.001.IDT_i7_88---IDT_i5_88.Og180807-7	HI.5121.001.IDT_i7_88---IDT_i5_88.Og180807-7	78.9739	2
HI.5121.002.IDT_i7_17---IDT_i5_17.Og180807-9	HI.5121.002.IDT_i7_17---IDT_i5_17.Og180807-9	79.2334	2
HI.5121.002.IDT_i7_29---IDT_i5_29.Og180807-G	HI.5121.002.IDT_i7_29---IDT_i5_29.Og180807-G	77.3828	2
HI.5121.002.IDT_i7_41---IDT_i5_41.Og180807-H	HI.5121.002.IDT_i7_41---IDT_i5_41.Og180807-H	77.6475	2
HI.5121.002.IDT_i7_5---IDT_i5_5.Og180807-8	HI.5121.002.IDT_i7_5---IDT_i5_5.Og180807-8	77.8622	2
HI.5121.003.IDT_i7_53---IDT_i5_53.Og180807-I	HI.5121.003.IDT_i7_53---IDT_i5_53.Og180807-I	77.1248	2
HI.5121.003.IDT_i7_65---IDT_i5_65.Og180917-4	HI.5121.003.IDT_i7_65---IDT_i5_65.Og180917-4	79.4752	2
HI.5121.003.IDT_i7_77---IDT_i5_77.Og180917-5	HI.5121.003.IDT_i7_77---IDT_i5_77.Og180917-5	77.2468	2
HI.5121.003.IDT_i7_89---IDT_i5_89.Og180917-D	HI.5121.003.IDT_i7_89---IDT_i5_89.Og180917-D	75.7461	2
HI.5121.004.IDT_i7_18---IDT_i5_18.Og180917-F	HI.5121.004.IDT_i7_18---IDT_i5_18.Og180917-F	79.9449	2
HI.5121.004.IDT_i7_6---IDT_i5_6.Og180917-E	HI.5121.004.IDT_i7_6---IDT_i5_6.Og180917-E	77.1865	2
HI.5124.005.IDT_i7_120---IDT_i5_120.Og2005-Kushiro_Japan-4	HI.5124.005.IDT_i7_120---IDT_i5_120.Og2005-Kushiro_Japan-4	-75.4225	1
Og181002-2	Og181002-2	78.8854	2
Og181002-3	Og181002-3	78.2351	2
Og181002-4	Og181002-4	79.0804	2
Og181002-A	Og181002-A	77.8892	2
Og181002-B	Og181002-B	77.7927	2
Og181128-2	Og181128-2	79.4431	2

## Sheet: Mitochondrion
Order	Original	Sample	sdY	Sex	River	Origin (hatchery/wild)	Year (odd/even)		Group	Year
24	1	HI.4051.002.NS_Adaptor_20.Og131017-1	F	F	Quinsam	hatchery	odd	24	3	odd	Data used to generate the Mitochondrial figures
25	2	HI.4051.003.NS_Adaptor_21.Og131017-A	M	M	Quinsam	hatchery	odd	25	3	odd
13	3	HI.4566.003.NS_Adaptor_13.Og171010-1	F	F	Quinsam	hatchery	odd	13	1	odd
29	4	HI.4566.003.NS_Adaptor_14.Og171010-2	F	F	Quinsam	hatchery	odd	29	3	odd
30	5	HI.4566.003.NS_Adaptor_15.Og171010-3	F	F	Quinsam	hatchery	odd	30	3	odd
18	6	HI.4566.003.NS_Adaptor_16.Og171010-4	F	F	Quinsam	hatchery	odd	18	2	odd
28	7	HI.4566.004.NS_Adaptor_17.Og171010-5	F	F	Quinsam	hatchery	odd	28	3	odd
32	8	HI.4566.004.NS_Adaptor_18.Og171010-6	F	F	Quinsam	hatchery	odd	32	3	odd
19	9	HI.4566.004.NS_Adaptor_19.Og171010-7	F	F	Quinsam	hatchery	odd	19	2	odd
14	10	HI.4566.004.NS_Adaptor_20.Og171010-A	M	M	Quinsam	hatchery	odd	14	1	odd
12	11	HI.4566.005.NS_Adaptor_21.Og171010-B	M	M	Quinsam	hatchery	odd	12	1	odd
5	12	HI.4566.008.NS_Adaptor_12.Og170918-B2	M	M	Atnarko		odd	5	1	odd
17	13	HI.4573.003.NS_Adaptor_2.Og180103-Fert14	F		Quinsam	PSEC	odd	17	2	odd
16	14	HI.4573.003.NS_Adaptor_3.Og180103-Fert11	F		Quinsam	PSEC	odd	16	2	odd
15	15	HI.4573.003.NS_Adaptor_4.Og171213-Fert14	F		Quinsam	PSEC	odd	15	2	odd
33	16	HI.4573.004.NS_Adaptor_5.Og171207-1-Fert13	F		Quinsam	PSEC	odd	33	3	odd
31	17	HI.4573.004.NS_Adaptor_6.Og171207-2-Fert13	F		Quinsam	PSEC	odd	31	3	odd
34	18	HI.4573.006.NS_Adaptor_13.Og170918-B4	M	M	Atnarko		odd	34	3	odd
8	19	HI.4573.006.NS_Adaptor_14.Og170918-B5	M	M	Atnarko		odd	8	1	odd
9	20	HI.4573.006.NS_Adaptor_15.Og170918-B6	F	F	Atnarko		odd	9	1	odd
35	21	HI.4573.006.NS_Adaptor_16.Og170918-B7	F	F	Atnarko		odd	35	3	odd
7	22	HI.4577.001.NS_Adaptor_1.Og170918-B8	F	F	Atnarko		odd	7	1	odd
27	23	HI.4577.007.NS_Adaptor_1.Og131017-2	F	F	Quinsam	hatchery	odd	27	3	odd
11	24	HI.4577.007.NS_Adaptor_2.Og131017-3	F	F	Quinsam	hatchery	odd	11	1	odd
1	25	HI.4577.007.NS_Adaptor_3.Og131017-4	F	F	Quinsam	hatchery	odd	1	1	odd
10	26	HI.4577.007.NS_Adaptor_4.Og131017-B	M	M	Quinsam	hatchery	odd	10	1	odd
26	27	HI.4577.008.NS_Adaptor_5.Og131017-C	M	M	Quinsam	hatchery	odd	26	3	odd
23	28	HI.4578.005.NS_Adaptor_12.Og170915-A	M	M	Kitimat	hatchery	odd	23	3	odd
22	29	HI.4578.006.NS_Adaptor_13.Og170915-D	M	M	Kitimat	hatchery	odd	22	3	odd
21	30	HI.4578.006.NS_Adaptor_14.Og170915-2	F	F	Kitimat	hatchery	odd	21	3	odd
40	31	HI.5095.004.IDT_i7_38---IDT_i5_38.Og181128-1	F	F	Deena Creek		even	40	4	even
53	32	HI.5095.004.IDT_i7_62---IDT_i5_62.Og181128-3	F	F	Deena Creek		even	53	4	even
60	33	HI.5095.004.IDT_i7_74---IDT_i5_74.Og181128-A	M	M	Deena Creek		even	60	4	even
54	34	HI.5095.005.IDT_i7_27---IDT_i5_27.Og180917-7	F	F	Yakoun	hatchery	even	54	4	even
41	35	HI.5095.005.IDT_i7_3---IDT_i5_3.Og181128-C	M	M	Deena Creek		even	41	4	even
46	36	HI.5095.005.IDT_i7_86---IDT_i5_86.Og181128-B	M	M	Deena Creek		even	46	4	even
61	37	HI.5120.008.IDT_i7_16---IDT_i5_16.Og181115-4	F	F	Snootli	hatchery	even	61	4	even
20	38	HI.5120.008.IDT_i7_28---IDT_i5_28.Og181115-5	F	F	Snootli	hatchery	even	20	3	even
39	39	HI.5120.008.IDT_i7_4---IDT_i5_4.Og181002-C	M	M	Quinsam	hatchery	even	39	4	even
59	40	HI.5120.008.IDT_i7_40---IDT_i5_40.Og181115-6	F	F	Snootli	hatchery	even	59	4	even
43	41	HI.5121.001.IDT_i7_52---IDT_i5_52.Og181115-D	M	M	Snootli	hatchery	even	43	4	even
58	42	HI.5121.001.IDT_i7_64---IDT_i5_64.Og181115-E	M	M	Snootli	hatchery	even	58	4	even
6	43	HI.5121.001.IDT_i7_76---IDT_i5_76.Og181115-F	M	M	Snootli	hatchery	even	6	1	even
44	44	HI.5121.001.IDT_i7_88---IDT_i5_88.Og180807-7	F	F	Kitimat	hatchery	even	44	4	even
49	45	HI.5121.002.IDT_i7_17---IDT_i5_17.Og180807-9	F	F	Kitimat	hatchery	even	49	4	even
36	46	HI.5121.002.IDT_i7_29---IDT_i5_29.Og180807-G	M	M	Kitimat	hatchery	even	36	4	even
47	47	HI.5121.002.IDT_i7_41---IDT_i5_41.Og180807-H	M	M	Kitimat	hatchery	even	47	4	even
37	48	HI.5121.002.IDT_i7_5---IDT_i5_5.Og180807-8	F	F	Kitimat	hatchery	even	37	4	even
48	49	HI.5121.003.IDT_i7_53---IDT_i5_53.Og180807-I	M	M	Kitimat	hatchery	even	48	4	even
52	50	HI.5121.003.IDT_i7_65---IDT_i5_65.Og180917-4	F	F	Yakoun	hatchery	even	52	4	even
51	51	HI.5121.003.IDT_i7_77---IDT_i5_77.Og180917-5	F	F	Yakoun	hatchery	even	51	4	even
45	52	HI.5121.003.IDT_i7_89---IDT_i5_89.Og180917-D	M	M	Yakoun	hatchery	even	45	4	even
38	53	HI.5121.004.IDT_i7_18---IDT_i5_18.Og180917-F	M	M	Yakoun	hatchery	even	38	4	even
42	54	HI.5121.004.IDT_i7_6---IDT_i5_6.Og180917-E	M	M	Yakoun	hatchery	even	42	4	even
2	55	HI.5124.005.IDT_i7_120---IDT_i5_120.Og2005-Kushiro_Japan-4	F		Kushiro Japan		odd	2	1	odd
57	56	Og181002-2	F	F	Quinsam	hatchery	even	57	4	even
4	57	Og181002-3	F	F	Quinsam	hatchery	even	4	1	even
56	58	Og181002-4	F	F	Quinsam	hatchery	even	56	4	even
55	59	Og181002-A	M	M	Quinsam	hatchery	even	55	4	even
3	60	Og181002-B	M	M	Quinsam	hatchery	even	3	1	even
50	61	Og181128-2	F	F	Deena Creek		even	50	4	even

## Sheet: GPS
Latitude	Longitude360	Location Name	Larger System
42.9797	144.372	Japan			Data points used to plot the locations on a map
50.0174	234.696	Quinsam	Vancouver Island
52.3772	233.904	Atnarko	Bella Coola
52.3782	233.391	Snootli	Bella Coola
53.145	227.866	Deena Creek	Haida Gwaii
53.4985	227.681	Yakoun	Haida Gwaii
54.0449	231.316	Kitimat	Central BC

## Sheet: Admixture
Original	Sample	River	Admixture1	Admixture2
28	HI.4578.005.NS_Adaptor_12.Og170915-A	Kitimat	0.229778	0.770222		Values from the Admixture analysis and plotted in R
29	HI.4578.006.NS_Adaptor_13.Og170915-D	Kitimat	0.232705	0.767295
30	HI.4578.006.NS_Adaptor_14.Og170915-2	Kitimat	0.252891	0.747109
44	HI.5121.001.IDT_i7_88---IDT_i5_88.Og180807-7	Kitimat	0.99999	1e-05
45	HI.5121.002.IDT_i7_17---IDT_i5_17.Og180807-9	Kitimat	0.99999	1e-05
46	HI.5121.002.IDT_i7_29---IDT_i5_29.Og180807-G	Kitimat	0.99999	1e-05
47	HI.5121.002.IDT_i7_41---IDT_i5_41.Og180807-H	Kitimat	0.99999	1e-05
48	HI.5121.002.IDT_i7_5---IDT_i5_5.Og180807-8	Kitimat	0.99999	1e-05
49	HI.5121.003.IDT_i7_53---IDT_i5_53.Og180807-I	Kitimat	0.99999	1e-05
34	HI.5095.005.IDT_i7_27---IDT_i5_27.Og180917-7	Yakoun	0.99999	1e-05
50	HI.5121.003.IDT_i7_65---IDT_i5_65.Og180917-4	Yakoun	0.99999	1e-05
51	HI.5121.003.IDT_i7_77---IDT_i5_77.Og180917-5	Yakoun	0.99999	1e-05
52	HI.5121.003.IDT_i7_89---IDT_i5_89.Og180917-D	Yakoun	0.99999	1e-05
53	HI.5121.004.IDT_i7_18---IDT_i5_18.Og180917-F	Yakoun	0.99999	1e-05
54	HI.5121.004.IDT_i7_6---IDT_i5_6.Og180917-E	Yakoun	0.99999	1e-05
31	HI.5095.004.IDT_i7_38---IDT_i5_38.Og181128-1	Deena Creek	0.99999	1e-05
32	HI.5095.004.IDT_i7_62---IDT_i5_62.Og181128-3	Deena Creek	0.99999	1e-05
33	HI.5095.004.IDT_i7_74---IDT_i5_74.Og181128-A	Deena Creek	0.99999	1e-05
35	HI.5095.005.IDT_i7_3---IDT_i5_3.Og181128-C	Deena Creek	0.99999	1e-05
36	HI.5095.005.IDT_i7_86---IDT_i5_86.Og181128-B	Deena Creek	0.99999	1e-05
61	Og181128-2	Deena Creek	0.99999	1e-05
37	HI.5120.008.IDT_i7_16---IDT_i5_16.Og181115-4	Snootli	0.99999	1e-05
38	HI.5120.008.IDT_i7_28---IDT_i5_28.Og181115-5	Snootli	0.99999	1e-05
40	HI.5120.008.IDT_i7_40---IDT_i5_40.Og181115-6	Snootli	0.99999	1e-05
41	HI.5121.001.IDT_i7_52---IDT_i5_52.Og181115-D	Snootli	0.99999	1e-05
42	HI.5121.001.IDT_i7_64---IDT_i5_64.Og181115-E	Snootli	0.99999	1e-05
43	HI.5121.001.IDT_i7_76---IDT_i5_76.Og181115-F	Snootli	0.99999	1e-05
12	HI.4566.008.NS_Adaptor_12.Og170918-B2	Atnarko	0.221274	0.778726
19	HI.4573.006.NS_Adaptor_14.Og170918-B5	Atnarko	0.221616	0.778384
21	HI.4573.006.NS_Adaptor_16.Og170918-B7	Atnarko	0.224539	0.775461
22	HI.4577.001.NS_Adaptor_1.Og170918-B8	Atnarko	0.231618	0.768382
18	HI.4573.006.NS_Adaptor_13.Og170918-B4	Atnarko	0.236047	0.763953
20	HI.4573.006.NS_Adaptor_15.Og170918-B6	Atnarko	0.240583	0.759417
6	HI.4566.003.NS_Adaptor_16.Og171010-4	Quinsam	1e-05	0.99999
8	HI.4566.004.NS_Adaptor_18.Og171010-6	Quinsam	1e-05	0.99999
9	HI.4566.004.NS_Adaptor_19.Og171010-7	Quinsam	1e-05	0.99999
13	HI.4573.003.NS_Adaptor_2.Og180103-Fert14	Quinsam	1e-05	0.99999
14	HI.4573.003.NS_Adaptor_3.Og180103-Fert11	Quinsam	1e-05	0.99999
15	HI.4573.003.NS_Adaptor_4.Og171213-Fert14	Quinsam	1e-05	0.99999
16	HI.4573.004.NS_Adaptor_5.Og171207-1-Fert13	Quinsam	1e-05	0.99999
17	HI.4573.004.NS_Adaptor_6.Og171207-2-Fert13	Quinsam	1e-05	0.99999
10	HI.4566.004.NS_Adaptor_20.Og171010-A	Quinsam	0.00264	0.99736
24	HI.4577.007.NS_Adaptor_2.Og131017-3	Quinsam	0.044497	0.955503
11	HI.4566.005.NS_Adaptor_21.Og171010-B	Quinsam	0.050633	0.949367
27	HI.4577.008.NS_Adaptor_5.Og131017-C	Quinsam	0.051702	0.948298
3	HI.4566.003.NS_Adaptor_13.Og171010-1	Quinsam	0.054258	0.945742
26	HI.4577.007.NS_Adaptor_4.Og131017-B	Quinsam	0.056714	0.943286
5	HI.4566.003.NS_Adaptor_15.Og171010-3	Quinsam	0.057299	0.942701
7	HI.4566.004.NS_Adaptor_17.Og171010-5	Quinsam	0.060516	0.939484
4	HI.4566.003.NS_Adaptor_14.Og171010-2	Quinsam	0.065077	0.934923
1	HI.4051.002.NS_Adaptor_20.Og131017-1	Quinsam	0.070102	0.929898
23	HI.4577.007.NS_Adaptor_1.Og131017-2	Quinsam	0.072016	0.927984
25	HI.4577.007.NS_Adaptor_3.Og131017-4	Quinsam	0.081815	0.918185
2	HI.4051.003.NS_Adaptor_21.Og131017-A	Quinsam	0.084451	0.915549
39	HI.5120.008.IDT_i7_4---IDT_i5_4.Og181002-C	Quinsam	0.99999	1e-05
56	Og181002-2	Quinsam	0.99999	1e-05
57	Og181002-3	Quinsam	0.99999	1e-05
58	Og181002-4	Quinsam	0.99999	1e-05
59	Og181002-A	Quinsam	0.99999	1e-05
60	Og181002-B	Quinsam	0.99999	1e-05
55	HI.5124.005.IDT_i7_120---IDT_i5_120.Og2005-Kushiro_Japan-4	Kushiro Japan	0.472096	0.527904

## Sheet: LG04
Original	Sample	River	Year (odd/even)	50 Mbp – 52 Mbp
1	HI.4051.002.NS_Adaptor_20.Og131017-1	Quinsam	odd	AA
2	HI.4051.003.NS_Adaptor_21.Og131017-A	Quinsam	odd	AA
3	HI.4566.003.NS_Adaptor_13.Og171010-1	Quinsam	odd	AA
4	HI.4566.003.NS_Adaptor_14.Og171010-2	Quinsam	odd	AA
5	HI.4566.003.NS_Adaptor_15.Og171010-3	Quinsam	odd	AA
6	HI.4566.003.NS_Adaptor_16.Og171010-4	Quinsam	odd	AA
7	HI.4566.004.NS_Adaptor_17.Og171010-5	Quinsam	odd	AA
8	HI.4566.004.NS_Adaptor_18.Og171010-6	Quinsam	odd	AA
9	HI.4566.004.NS_Adaptor_19.Og171010-7	Quinsam	odd	AA
10	HI.4566.004.NS_Adaptor_20.Og171010-A	Quinsam	odd	AA
11	HI.4566.005.NS_Adaptor_21.Og171010-B	Quinsam	odd	AA
12	HI.4566.008.NS_Adaptor_12.Og170918-B2	Atnarko	odd	AA													30	5
13	HI.4573.003.NS_Adaptor_2.Og180103-Fert14	Quinsam	odd?	AA													1	16
14	HI.4573.003.NS_Adaptor_3.Og180103-Fert11	Quinsam	odd?	AA							Odd	Even	Odd Expected	Even Expected			0	9
15	HI.4573.003.NS_Adaptor_4.Og171213-Fert14	Quinsam	odd?	AA						AA	30	5	30.0081	5.63333
16	HI.4573.004.NS_Adaptor_5.Og171207-1-Fert13	Quinsam	odd?	AA						AB	1	16	0.983871	14.7333
17	HI.4573.004.NS_Adaptor_6.Og171207-2-Fert13	Quinsam	odd?	AA						BB	0	9	0.00806452	9.63333
18	HI.4573.006.NS_Adaptor_13.Og170918-B4	Atnarko	odd	AA									0.995843	0.895055
19	HI.4573.006.NS_Adaptor_14.Og170918-B5	Atnarko	odd	AA
20	HI.4573.006.NS_Adaptor_15.Og170918-B6	Atnarko	odd	AA
21	HI.4573.006.NS_Adaptor_16.Og170918-B7	Atnarko	odd	AA
22	HI.4577.001.NS_Adaptor_1.Og170918-B8	Atnarko	odd	AA
23	HI.4577.007.NS_Adaptor_1.Og131017-2	Quinsam	odd	AA
24	HI.4577.007.NS_Adaptor_2.Og131017-3	Quinsam	odd	AA
25	HI.4577.007.NS_Adaptor_3.Og131017-4	Quinsam	odd	AA
26	HI.4577.007.NS_Adaptor_4.Og131017-B	Quinsam	odd	AA
27	HI.4577.008.NS_Adaptor_5.Og131017-C	Quinsam	odd	AA
28	HI.4578.005.NS_Adaptor_12.Og170915-A	Kitimat	odd	AA
29	HI.4578.006.NS_Adaptor_13.Og170915-D	Kitimat	odd	AA
30	HI.4578.006.NS_Adaptor_14.Og170915-2	Kitimat	odd	AA						p	0.983871	0.433333
31	HI.5095.004.IDT_i7_38---IDT_i5_38.Og181128-1	Deena Creek	even	AB						q	0.016129	0.566667
32	HI.5095.004.IDT_i7_62---IDT_i5_62.Og181128-3	Deena Creek	even	AB
33	HI.5095.004.IDT_i7_74---IDT_i5_74.Og181128-A	Deena Creek	even	BB
34	HI.5095.005.IDT_i7_27---IDT_i5_27.Og180917-7	Yakoun	even	AA
35	HI.5095.005.IDT_i7_3---IDT_i5_3.Og181128-C	Deena Creek	even	AB
36	HI.5095.005.IDT_i7_86---IDT_i5_86.Og181128-B	Deena Creek	even	AB
37	HI.5120.008.IDT_i7_16---IDT_i5_16.Og181115-4	Snootli	even	AB
38	HI.5120.008.IDT_i7_28---IDT_i5_28.Og181115-5	Snootli	even	AB
39	HI.5120.008.IDT_i7_4---IDT_i5_4.Og181002-C	Quinsam	even	AB
40	HI.5120.008.IDT_i7_40---IDT_i5_40.Og181115-6	Snootli	even	BB
41	HI.5121.001.IDT_i7_52---IDT_i5_52.Og181115-D	Snootli	even	AB
42	HI.5121.001.IDT_i7_64---IDT_i5_64.Og181115-E	Snootli	even	BB
43	HI.5121.001.IDT_i7_76---IDT_i5_76.Og181115-F	Snootli	even	BB
44	HI.5121.001.IDT_i7_88---IDT_i5_88.Og180807-7	Kitimat	even	AB
45	HI.5121.002.IDT_i7_17---IDT_i5_17.Og180807-9	Kitimat	even	AA
46	HI.5121.002.IDT_i7_29---IDT_i5_29.Og180807-G	Kitimat	even	AA
47	HI.5121.002.IDT_i7_41---IDT_i5_41.Og180807-H	Kitimat	even	BB
48	HI.5121.002.IDT_i7_5---IDT_i5_5.Og180807-8	Kitimat	even	BB
49	HI.5121.003.IDT_i7_53---IDT_i5_53.Og180807-I	Kitimat	even	AB
50	HI.5121.003.IDT_i7_65---IDT_i5_65.Og180917-4	Yakoun	even	AA
51	HI.5121.003.IDT_i7_77---IDT_i5_77.Og180917-5	Yakoun	even	BB
52	HI.5121.003.IDT_i7_89---IDT_i5_89.Og180917-D	Yakoun	even	AB
53	HI.5121.004.IDT_i7_18---IDT_i5_18.Og180917-F	Yakoun	even	BB
54	HI.5121.004.IDT_i7_6---IDT_i5_6.Og180917-E	Yakoun	even	AB
55	HI.5124.005.IDT_i7_120---IDT_i5_120.Og2005-Kushiro_Japan-4	Kushiro Japan	odd?	AB
56	Og181002-2	Quinsam	even	AB
57	Og181002-3	Quinsam	even	AB
58	Og181002-4	Quinsam	even	AA
59	Og181002-A	Quinsam	even	AB
60	Og181002-B	Quinsam	even	AB
61	Og181128-2	Deena Creek	even	BB

## Sheet: LG10
Original	Sample	River	Year (odd/even)	46.5 Mbp – 49 Mbp
1	HI.4051.002.NS_Adaptor_20.Og131017-1	Quinsam	odd	AA
2	HI.4051.003.NS_Adaptor_21.Og131017-A	Quinsam	odd	AA
3	HI.4566.003.NS_Adaptor_13.Og171010-1	Quinsam	odd	AA
4	HI.4566.003.NS_Adaptor_14.Og171010-2	Quinsam	odd	AB
5	HI.4566.003.NS_Adaptor_15.Og171010-3	Quinsam	odd	AA
6	HI.4566.003.NS_Adaptor_16.Og171010-4	Quinsam	odd	AB
7	HI.4566.004.NS_Adaptor_17.Og171010-5	Quinsam	odd	AA
8	HI.4566.004.NS_Adaptor_18.Og171010-6	Quinsam	odd	AB
9	HI.4566.004.NS_Adaptor_19.Og171010-7	Quinsam	odd	AB
10	HI.4566.004.NS_Adaptor_20.Og171010-A	Quinsam	odd	AB
11	HI.4566.005.NS_Adaptor_21.Og171010-B	Quinsam	odd	AA
12	HI.4566.008.NS_Adaptor_12.Og170918-B2	Atnarko	odd	AB
13	HI.4573.003.NS_Adaptor_2.Og180103-Fert14	Quinsam	odd?	AB
14	HI.4573.003.NS_Adaptor_3.Og180103-Fert11	Quinsam	odd?	BB							Odd	Even	Odd Expected	Even Expected
15	HI.4573.003.NS_Adaptor_4.Og171213-Fert14	Quinsam	odd?	BB						AA	17	0	14.9113	1.40833
16	HI.4573.004.NS_Adaptor_5.Og171207-1-Fert13	Quinsam	odd?	BB						AB	9	13	13.1774	10.1833
17	HI.4573.004.NS_Adaptor_6.Og171207-2-Fert13	Quinsam	odd?	BB						BB	5	17	2.91129	18.4083
18	HI.4573.006.NS_Adaptor_13.Og170918-B4	Atnarko	odd	AB									0.210617	0.317405
19	HI.4573.006.NS_Adaptor_14.Og170918-B5	Atnarko	odd	AA							31	30
20	HI.4573.006.NS_Adaptor_15.Og170918-B6	Atnarko	odd	AA
21	HI.4573.006.NS_Adaptor_16.Og170918-B7	Atnarko	odd	AA
22	HI.4577.001.NS_Adaptor_1.Og170918-B8	Atnarko	odd	AA
23	HI.4577.007.NS_Adaptor_1.Og131017-2	Quinsam	odd	AA
24	HI.4577.007.NS_Adaptor_2.Og131017-3	Quinsam	odd	AA
25	HI.4577.007.NS_Adaptor_3.Og131017-4	Quinsam	odd	AA
26	HI.4577.007.NS_Adaptor_4.Og131017-B	Quinsam	odd	AA
27	HI.4577.008.NS_Adaptor_5.Og131017-C	Quinsam	odd	AA
28	HI.4578.005.NS_Adaptor_12.Og170915-A	Kitimat	odd	BB
29	HI.4578.006.NS_Adaptor_13.Og170915-D	Kitimat	odd	AA
30	HI.4578.006.NS_Adaptor_14.Og170915-2	Kitimat	odd	AB						p	0.693548	0.216667
31	HI.5095.004.IDT_i7_38---IDT_i5_38.Og181128-1	Deena Creek	even	AB						q	0.306452	0.783333
32	HI.5095.004.IDT_i7_62---IDT_i5_62.Og181128-3	Deena Creek	even	AB
33	HI.5095.004.IDT_i7_74---IDT_i5_74.Og181128-A	Deena Creek	even	BB
34	HI.5095.005.IDT_i7_27---IDT_i5_27.Og180917-7	Yakoun	even	AB
35	HI.5095.005.IDT_i7_3---IDT_i5_3.Og181128-C	Deena Creek	even	BB
36	HI.5095.005.IDT_i7_86---IDT_i5_86.Og181128-B	Deena Creek	even	BB
37	HI.5120.008.IDT_i7_16---IDT_i5_16.Og181115-4	Snootli	even	BB
38	HI.5120.008.IDT_i7_28---IDT_i5_28.Og181115-5	Snootli	even	AB
39	HI.5120.008.IDT_i7_4---IDT_i5_4.Og181002-C	Quinsam	even	BB
40	HI.5120.008.IDT_i7_40---IDT_i5_40.Og181115-6	Snootli	even	BB
41	HI.5121.001.IDT_i7_52---IDT_i5_52.Og181115-D	Snootli	even	AB
42	HI.5121.001.IDT_i7_64---IDT_i5_64.Og181115-E	Snootli	even	AB
43	HI.5121.001.IDT_i7_76---IDT_i5_76.Og181115-F	Snootli	even	AB
44	HI.5121.001.IDT_i7_88---IDT_i5_88.Og180807-7	Kitimat	even	AB
45	HI.5121.002.IDT_i7_17---IDT_i5_17.Og180807-9	Kitimat	even	BB
46	HI.5121.002.IDT_i7_29---IDT_i5_29.Og180807-G	Kitimat	even	BB
47	HI.5121.002.IDT_i7_41---IDT_i5_41.Og180807-H	Kitimat	even	BB
48	HI.5121.002.IDT_i7_5---IDT_i5_5.Og180807-8	Kitimat	even	AB
49	HI.5121.003.IDT_i7_53---IDT_i5_53.Og180807-I	Kitimat	even	AB
50	HI.5121.003.IDT_i7_65---IDT_i5_65.Og180917-4	Yakoun	even	AB
51	HI.5121.003.IDT_i7_77---IDT_i5_77.Og180917-5	Yakoun	even	BB
52	HI.5121.003.IDT_i7_89---IDT_i5_89.Og180917-D	Yakoun	even	AB
53	HI.5121.004.IDT_i7_18---IDT_i5_18.Og180917-F	Yakoun	even	BB
54	HI.5121.004.IDT_i7_6---IDT_i5_6.Og180917-E	Yakoun	even	BB
55	HI.5124.005.IDT_i7_120---IDT_i5_120.Og2005-Kushiro_Japan-4	Kushiro Japan	odd?	AA
56	Og181002-2	Quinsam	even	BB
57	Og181002-3	Quinsam	even	AB
58	Og181002-4	Quinsam	even	BB
59	Og181002-A	Quinsam	even	BB
60	Og181002-B	Quinsam	even	BB
61	Og181128-2	Deena Creek	even	BB

## Sheet: LG14
Original	Sample	River	Year (odd/even)	46.5 Mbp – 49 Mbp
1	HI.4051.002.NS_Adaptor_20.Og131017-1	Quinsam	odd	AA
2	HI.4051.003.NS_Adaptor_21.Og131017-A	Quinsam	odd	AA
3	HI.4566.003.NS_Adaptor_13.Og171010-1	Quinsam	odd	AA
4	HI.4566.003.NS_Adaptor_14.Og171010-2	Quinsam	odd	AA
5	HI.4566.003.NS_Adaptor_15.Og171010-3	Quinsam	odd	AB
6	HI.4566.003.NS_Adaptor_16.Og171010-4	Quinsam	odd	AA
7	HI.4566.004.NS_Adaptor_17.Og171010-5	Quinsam	odd	AA
8	HI.4566.004.NS_Adaptor_18.Og171010-6	Quinsam	odd	AB
9	HI.4566.004.NS_Adaptor_19.Og171010-7	Quinsam	odd	AB
10	HI.4566.004.NS_Adaptor_20.Og171010-A	Quinsam	odd	AA
11	HI.4566.005.NS_Adaptor_21.Og171010-B	Quinsam	odd	AA
12	HI.4566.008.NS_Adaptor_12.Og170918-B2	Atnarko	odd	AA
13	HI.4573.003.NS_Adaptor_2.Og180103-Fert14	Quinsam	odd?	AB
14	HI.4573.003.NS_Adaptor_3.Og180103-Fert11	Quinsam	odd?	AA							Odd	Even	Odd Expected	Even Expected
15	HI.4573.003.NS_Adaptor_4.Og171213-Fert14	Quinsam	odd?	BB						AA	20	0	18.5806	0.408333
16	HI.4573.004.NS_Adaptor_5.Og171207-1-Fert13	Quinsam	odd?	BB						AB	8	7	10.8387	6.18333
17	HI.4573.004.NS_Adaptor_6.Og171207-2-Fert13	Quinsam	odd?	AA						BB	3	23	1.58065	23.4083
18	HI.4573.006.NS_Adaptor_13.Og170918-B4	Atnarko	odd	AB									0.345346	0.769774
19	HI.4573.006.NS_Adaptor_14.Og170918-B5	Atnarko	odd	AA							31	30
20	HI.4573.006.NS_Adaptor_15.Og170918-B6	Atnarko	odd	AB
21	HI.4573.006.NS_Adaptor_16.Og170918-B7	Atnarko	odd	AA
22	HI.4577.001.NS_Adaptor_1.Og170918-B8	Atnarko	odd	AA
23	HI.4577.007.NS_Adaptor_1.Og131017-2	Quinsam	odd	AA
24	HI.4577.007.NS_Adaptor_2.Og131017-3	Quinsam	odd	AB
25	HI.4577.007.NS_Adaptor_3.Og131017-4	Quinsam	odd	AB
26	HI.4577.007.NS_Adaptor_4.Og131017-B	Quinsam	odd	AA
27	HI.4577.008.NS_Adaptor_5.Og131017-C	Quinsam	odd	AA
28	HI.4578.005.NS_Adaptor_12.Og170915-A	Kitimat	odd	AA
29	HI.4578.006.NS_Adaptor_13.Og170915-D	Kitimat	odd	AA
30	HI.4578.006.NS_Adaptor_14.Og170915-2	Kitimat	odd	AA						p	0.774194	0.116667
31	HI.5095.004.IDT_i7_38---IDT_i5_38.Og181128-1	Deena Creek	even	BB						q	0.225806	0.883333
32	HI.5095.004.IDT_i7_62---IDT_i5_62.Og181128-3	Deena Creek	even	AB
33	HI.5095.004.IDT_i7_74---IDT_i5_74.Og181128-A	Deena Creek	even	BB
34	HI.5095.005.IDT_i7_27---IDT_i5_27.Og180917-7	Yakoun	even	BB
35	HI.5095.005.IDT_i7_3---IDT_i5_3.Og181128-C	Deena Creek	even	AB
36	HI.5095.005.IDT_i7_86---IDT_i5_86.Og181128-B	Deena Creek	even	AB
37	HI.5120.008.IDT_i7_16---IDT_i5_16.Og181115-4	Snootli	even	BB
38	HI.5120.008.IDT_i7_28---IDT_i5_28.Og181115-5	Snootli	even	AB
39	HI.5120.008.IDT_i7_4---IDT_i5_4.Og181002-C	Quinsam	even	BB
40	HI.5120.008.IDT_i7_40---IDT_i5_40.Og181115-6	Snootli	even	BB
41	HI.5121.001.IDT_i7_52---IDT_i5_52.Og181115-D	Snootli	even	BB
42	HI.5121.001.IDT_i7_64---IDT_i5_64.Og181115-E	Snootli	even	BB
43	HI.5121.001.IDT_i7_76---IDT_i5_76.Og181115-F	Snootli	even	BB
44	HI.5121.001.IDT_i7_88---IDT_i5_88.Og180807-7	Kitimat	even	BB
45	HI.5121.002.IDT_i7_17---IDT_i5_17.Og180807-9	Kitimat	even	BB
46	HI.5121.002.IDT_i7_29---IDT_i5_29.Og180807-G	Kitimat	even	BB
47	HI.5121.002.IDT_i7_41---IDT_i5_41.Og180807-H	Kitimat	even	AB
48	HI.5121.002.IDT_i7_5---IDT_i5_5.Og180807-8	Kitimat	even	BB
49	HI.5121.003.IDT_i7_53---IDT_i5_53.Og180807-I	Kitimat	even	BB
50	HI.5121.003.IDT_i7_65---IDT_i5_65.Og180917-4	Yakoun	even	BB
51	HI.5121.003.IDT_i7_77---IDT_i5_77.Og180917-5	Yakoun	even	BB
52	HI.5121.003.IDT_i7_89---IDT_i5_89.Og180917-D	Yakoun	even	AB
53	HI.5121.004.IDT_i7_18---IDT_i5_18.Og180917-F	Yakoun	even	AB
54	HI.5121.004.IDT_i7_6---IDT_i5_6.Og180917-E	Yakoun	even	BB
55	HI.5124.005.IDT_i7_120---IDT_i5_120.Og2005-Kushiro_Japan-4	Kushiro Japan	odd?	BB
56	Og181002-2	Quinsam	even	BB
57	Og181002-3	Quinsam	even	BB
58	Og181002-4	Quinsam	even	BB
59	Og181002-A	Quinsam	even	BB
60	Og181002-B	Quinsam	even	BB
61	Og181128-2	Deena Creek	even	BB

[truncated: 9 more sheets: LG15, LG21, LG25, LG26, PrivateAlleles, SharedAlleles, Y-Chrom, GWAS, GHp]
