# Supplementary material for: The pink salmon genome: Uncovering the genomic consequences of a two-year life cycle
Source: PLoS One. 2021 Dec 17;16(12):e0255752. doi: 10.1371/journal.pone.0255752 (PMC8682878; doi:10.1371/journal.pone.0255752)
Supplement: S1 Table — (XLSX) [file pone.0255752.s007.xlsx]

## Sheet: Sheet1
Sorted by Possible Evolutionary Process
							Data Generated in Stacks									Data Generated in PopGenome
Chromosome Number	Chromosome	Candidate Gene	Start	End	Distance of Region	Lowest p-value (Variant position)	Variant Count in Region	Pi (Even-year)	Pi (Odd-year)	Polymorphic Variant Count (Even-year)	Polymorphic Variant Count (Odd-year)	Private Allele Count (Even-year)	Private Allele Count (Odd-year)	Observed Heterozygosity (Even-year)	Observed Heterozygosity (Odd-year)	Tajima’s D (Even-year)	Tajima’s D (Odd-year)	Fst between populations in region	Region fixed	Possible evolutionary process	Note
15	LG15_El08.2-20.1	cystathionine gamma-lyase	42753852	42762230	8379	42758791	25	0.20804	0.18001	18	21	4	7	0.15014	0.18731	0.552308	1.72877	0.186882	Neither, but there are a lot opposite haploblocks	Purifying selection against opposite haploblocks
2	LG02_El19.2-07.2	AT-rich interactive domain-containing protein 3A	18075760	18095551	19792	18075760	24	0.11813	0.13311	22	24	0	2	0.09073	0.13575	-1.10768	-0.830783	0.774828	Both (multiple discrepencies)	Selective sweep in both years for opposite haploblocks
18	LG18_El09.2-17.1	H-2 class II histocompatibility antigen, A-U alpha chain*	46342891	46450909	108019	46347678	28	0.10368	0.20983	15	22	3	10	0.10158	0.19386	-0.196203	0.831947	0.595075	Both (mostly)	Selective sweep in both years for opposite haploblocks	*few variants that are divergent in region (maybe old sweep)
21	LG21_El24.2-22.1	histidine N-acetyltransferase	9281799	9398462	116664	9391795	108	0.18414	0.23369	96	101	7	12	0.24846	0.26943	0.22011	1.02703	0.567757	Both (multiple discrepencies)	Selective sweep in both years for opposite haploblocks
25	LG25_El23.1-24.1	uncharacterized gene (ncRNA)	37126251	37202999	76749	37137812	88	0.035836	0.3095	53	76	12	35	0.02569	0.29212	-2.42674	2.66087	0.688573	Even-year (mostly)	Selective sweep in Even-year
2	LG02_El19.2-07.2	protein-methionine sulfoxide oxidase mical2b	46961740	47008290	46551	46969254	40	0.046736	0.2995	33	40	0	7	0.03604	0.25774	-2.36009	1.39127	0.753767	Even-year (mostly)	Selective sweep in Even-year
8	LG08_El03.2-06.2	polh polymerase (DNA directed), eta	60715584	60782108	66525	60767399	83	0.077	0.23805	54	65	18	29	0.0628	0.19456	-1.94635	1.37109	0.579253	Even-year (mostly)	Selective sweep in Even-year
15	LG15_El08.2-20.1	multiple candidates*	51106314	52224901	1118588	51106314	428	0.086488	0.29959	209	417	11	219	0.09181	0.26582	-0.489001	2.05838	0.532082	Even-year (mostly)	Selective sweep in Even-year	*likely a chromosomal polymorphism
19	LG19_El20.2-01.2	B-cell receptor CD22	22831059	22843129	12071	22836628	32	0.15512	0.24541	28	32	0	4	0.17692	0.24597	-0.122039	0.273312	0.56411	Even-year (mostly)	Selective sweep in Even-year
22	LG22_El03.1	purine nucleoside phosphorylase	10576168	10595358	19191	10595038	34	0.085765	0.22886	11	32	2	23	0.09162	0.25642	0.469631	0.362093	0.750107	Even-year (mostly)	Selective sweep in Even-year	*multiple heterozygous haploblocks in the odd year
14	LG14_El18.2-23.2	Unknown	50053735	50217619	163885	50217619	242	0.1374	0.2347	116	197	45	126	0.12259	0.25425	1.4543	1.20663	0.625473	Even-year (mostly)	Selective sweep in Even-year	*a lot of heterozygous haploblocks in the Odd-year
14	LG14_El18.2-23.2	uncharacterized gene	29365137	29414547	49411	29411435	114	0.18384	0.19338	63	104	10	51	0.25863	0.20098	2.27055	0.226748	0.49439	Even-year (mostly)	Selective sweep in Even-year	*repetitive element caused high Tajima’s D in Even-year, which would have been negative otherwise
24	LG24_El10.1-25.1	microtubule-associated protein 9	47355926	47430898	74973	47398112	109	0.16676	0.15202	99	61	45	10	0.15198	0.13165	-0.383001	0.569044	0.748707	Odd-year (mostly)	Selective sweep in Odd-year
18	LG18_El09.2-17.1	cell division control protein 42 homolog*	45516859	45534019	17161	45524530	31	0.17531	0.077276	30	26	5	1	0.15002	0.07284	-0.318675	-1.44221	0.788711	Odd-year (mostly)	Selective sweep in Odd-year	*possibly not very strong selection
22	LG22_El03.1	multiple candidates	15334053	15411821	77769	15405819	43	0.21186	0.088003	42	35	8	1	0.17764	0.07817	0.272558	-1.47332	0.699513	Odd-year (mostly)	Selective sweep in Odd-year
2	LG02_El19.2-07.2	multidrug and toxin extrusion protein 2-like	110392052	110493632	101581	110449484	78	0.21917	0.11401	77	68	10	1	0.23551	0.13504	0.516909	-1.00609	0.676649	Odd-year (mostly)	Selective sweep in Odd-year
1	LG01_El19.1-16.1	protein tyrosine phosphatase receptor type J	51653225	51738345	85121	51716026	103	0.28692	0.10817	40	16	40	16	0.23575	0.09286	2.57563	-0.246881	0.438254	Odd-year (mostly)	Selective sweep in Odd-year
